# Supplementary material for: Association between Levels of Urine Di-(2-ethylhexyl)phthalate Metabolites and Heart Rate Variability in Young Adults
Source: Toxics. 2021 Dec 12;9(12):351. doi: 10.3390/toxics9120351 (PMC8709404; doi:10.3390/toxics9120351)
Supplement: Supplementary file 1 [file toxics-09-00351-s001.zip]

Archive with 1 entries (1 files):
- toxics-1472762-supplementary.pdf
